# Supplementary material for: A Phase 2a, Randomized, Double-Blind, Placebo-Controlled Study to Assess the Efficacy and Safety of ALS-L1023 in Non-Alcoholic Fatty Liver Disease
Source: Pharmaceuticals (Basel). 2023 Apr 20;16(4):623. doi: 10.3390/ph16040623 (PMC10142612; doi:10.3390/ph16040623)
Supplement: Supplementary file 1 [file pharmaceuticals-16-00623-s001.zip]

Archive with 1 entries (1 files):
- pharmaceuticals-2342602-supplementary.pdf
